# Supplementary material for: Ethnic differences between South Asians and White Caucasians in cardiovascular disease-related mortality in developed countries: a systematic literature review
Source: Syst Rev. 2022 Sep 29;11:207. doi: 10.1186/s13643-022-02079-z (PMC9520891; doi:10.1186/s13643-022-02079-z)
Supplement: Supplementary file 1 — Additional file 1. a. PRISMA 2020 Checklist. b. PRISMA 2020 abstract checklist. [file 13643_2022_2079_MOESM1_ESM.zip]

Archive with 2 entries (2 files):
- Appendix 1a_PRISMA_2020_checklistR1.pdf
- Appendix 1b_PRISMA_2020_abstract_checklistR1.pdf
